# Supplementary material for: A widespread family of heat-resistant obscure (Hero) proteins protect against protein instability and aggregation
Source: PLoS Biol. 2020 Mar 12;18(3):e3000632. doi: 10.1371/journal.pbio.3000632 (PMC7067378; doi:10.1371/journal.pbio.3000632)
Supplement: S1 Table — LC-MS/MS, liquid chromatography-mass spectrometry. (XLSX) [file pbio.3000632.s003.xlsx]

## Sheet: 190320_drosophila_5groups
Uniprot_ID	PSM_naivelysate	PSM_boiledsup	group
A0AQH0	6	NA	I
A1Z6X6	7	NA	I
A1Z8U4	17	NA	I
A1ZBE9	22	NA	I
A4UZW2	5	NA	I
A4V0N4	13	1	I
A4V0U4	7	NA	I
A4V303	21	NA	I
A4V391	13	NA	I
A4V441	6	NA	I
A4V4A5	10	NA	I
A8Y560	6	NA	I
B5RJQ0	23	NA	I
B7YZQ7	10	NA	I
C6SUW3	13	NA	I
C8VV14	40	2	I
C9QP42	22	NA	I
E1JHR5	34	2	I
E1JIJ5	11	NA	I
F0JAI1	7	NA	I
F0JAN1	6	NA	I
G3M3A2	20	NA	I
I0DHK3	11	1	I
M9MQH9	15	NA	I
M9ND19	11	NA	I
M9ND37	7	NA	I
M9NDM3	10	NA	I
M9PB84	5	NA	I
M9PBL3	91	11	I
M9PCC1	21	NA	I
M9PCE0	15	NA	I
M9PFG7	6	NA	I
M9PFN1	6	NA	I
M9PG22	6	NA	I
M9PG62	7	NA	I
M9PHM6	14	NA	I
M9PHN8	8	NA	I
M9PI17	24	NA	I
M9PIM0	5	NA	I
M9PJN8	25	1	I
O01382	5	NA	I
O02195	9	NA	I
O02649	10	NA	I
O16797	27	NA	I
O18332	5	NA	I
O18413	11	NA	I
O62619	35	1	I
O62621	6	NA	I
O77410	10	NA	I
P07486	17	NA	I
P08841	21	NA	I
P09180	25	NA	I
P13060	44	1	I
P13395	29	NA	I
P17210	24	NA	I
P17336	5	NA	I
P17704	5	NA	I
P17917	8	NA	I
P18053	9	NA	I
P21187	12	1	I
P22769	6	NA	I
P28668	16	2	I
P35421	12	NA	I
P37276	5	NA	I
P38979	13	NA	I
P40304	7	NA	I
P40796	19	1	I
P41093	7	NA	I
P41094	9	NA	I
P42207	5	NA	I
P45437	6	NA	I
P46415	8	NA	I
P52029	10	NA	I
P52295	7	NA	I
P55830	13	NA	I
P91938	12	NA	I
P92177	43	3	I
Q0E993	16	NA	I
Q3YMU0	21	NA	I
Q6NL44	6	NA	I
Q7JXZ2	5	NA	I
Q7K0E6	16	2	I
Q7K221	10	NA	I
Q7K3J0	31	2	I
Q7K7G0	9	NA	I
Q7KMP8	6	NA	I
Q7KN62	36	1	I
Q7KN75	9	NA	I
Q7KN85	7	NA	I
Q7KUA4	5	NA	I
Q8IMG1	17	NA	I
Q8IP94	26	1	I
Q8IPB1	8	NA	I
Q8MRM6	8	NA	I
Q8MT58	12	NA	I
Q8SXM8	10	NA	I
Q95083	8	NA	I
Q99323	84	NA	I
Q9I7R0	6	NA	I
Q9NFP5	15	NA	I
Q9NHD5	5	NA	I
Q9V3G7	11	NA	I
Q9V3V6	10	NA	I
Q9V3W9	11	NA	I
Q9V3Z4	14	NA	I
Q9V405	16	NA	I
Q9V455	10	NA	I
Q9V595	5	NA	I
Q9V5C6	7	NA	I
Q9V9Q4	12	NA	I
Q9VAY2	6	NA	I
Q9VBI2	5	NA	I
Q9VC18	7	NA	I
Q9VDK7	7	NA	I
Q9VEZ3	11	NA	I
Q9VGW7	6	NA	I
Q9VGZ3	6	NA	I
Q9VHL2	29	NA	I
Q9VHN7	36	NA	I
Q9VHR8	27	NA	I
Q9VJ19	10	NA	I
Q9VJG0	6	NA	I
Q9VK69	8	NA	I
Q9VKW5	13	NA	I
Q9VKX2	6	NA	I
Q9VLB7	10	NA	I
Q9VLM8	20	NA	I
Q9VMI5	6	NA	I
Q9VN25	18	2	I
Q9VN44	24	NA	I
Q9VNA5	7	NA	I
Q9VNE2	5	NA	I
Q9VPX7	20	NA	I
Q9VQL1	15	NA	I
Q9VQL7	38	NA	I
Q9VQR8	5	NA	I
Q9VRD9	7	NA	I
Q9VRP2	16	1	I
Q9VSD6	10	NA	I
Q9VSS1	5	NA	I
Q9VTP4	12	NA	I
Q9VTU4	6	NA	I
Q9VTY2	9	NA	I
Q9VU68	16	NA	I
Q9VUJ1	7	NA	I
Q9VUQ5	10	NA	I
Q9VV60	10	NA	I
Q9VVA4	14	NA	I
Q9VW54	7	NA	I
Q9VW59	11	NA	I
Q9VWT1	5	NA	I
Q9VXF9	5	NA	I
Q9VXQ5	14	NA	I
Q9VY78	9	NA	I
Q9VZQ3	14	NA	I
Q9W0B8	7	NA	I
Q9W0E4	15	NA	I
Q9W0H6	11	NA	I
Q9W0S7	8	NA	I
Q9W1B9	11	1	I
Q9W1G0	7	NA	I
Q9W1G7	17	NA	I
Q9W2N0	6	NA	I
Q9W392	18	NA	I
Q9W3F6	9	NA	I
Q9W414	5	NA	I
Q9XZ57	5	NA	I
Q9XZ61	8	NA	I
Q9XZU1	9	NA	I
Q9Y0Y2	11	NA	I
Q9Y112	8	NA	I
R9Q794	12	NA	I
X2J5G6	6	NA	I
X2JAB9	12	NA	I
X2JC31	17	NA	I
X2JCP8	65	NA	I
X2JCS6	15	NA	I
X2JDI1	5	NA	I
X2JDU0	12	NA	I
X2JFG0	12	NA	I
X2JFR6	13	NA	I
X2JGM9	14	NA	I
A1Z7J7	2	NA	II
A1Z992	2	NA	II
A1ZA05	2	NA	II
A1ZBM2	10	1	II
A4V2B8	2	NA	II
A4V364	2	NA	II
A4V488	2	NA	II
A4V4A1	2	NA	II
A4V4C1	2	NA	II
A4V4J0	3	NA	II
A5XCL5	7	1	II
B7Z0X1	15	4	II
C7LA75	45	11	II
E1JGZ9	4	NA	II
E1JJN1	2	NA	II
E2QC56	12	3	II
E2QCG7	2	NA	II
E6PBV6	4	NA	II
H0RNI8	4	NA	II
L0MNA8	4	NA	II
M9NDC7	2	NA	II
M9NE01	3	NA	II
M9PB68	4	NA	II
M9PB90	2	NA	II
M9PB96	4	NA	II
M9PD08	3	NA	II
M9PD27	4	NA	II
M9PD73	3	NA	II
M9PDK5	2	NA	II
M9PEL3	2	NA	II
M9PEY6	2	NA	II
M9PFB2	2	NA	II
M9PFW8	2	NA	II
M9PH94	2	NA	II
M9PIG8	4	NA	II
M9PIS3	3	NA	II
M9PJI4	4	NA	II
O18335	3	NA	II
O18373	2	NA	II
O61613	2	NA	II
O76902	2	NA	II
O97182	2	NA	II
O97477	18	3	II
P02572	63	14	II
P06603	69	16	II
P08736	83	19	II
P12982	4	NA	II
P20432	2	NA	II
P22465	17	4	II
P29327	4	NA	II
P29613	8	1	II
P32392	4	NA	II
P40301	3	NA	II
P45888	2	NA	II
P48159	3	NA	II
P48591	3	NA	II
P48612	2	NA	II
P49735	2	NA	II
P50887	7	1	II
P51592	2	NA	II
P52304	3	NA	II
P55828	4	NA	II
P56538	4	NA	II
Q01637	3	NA	II
Q0E8X6	4	NA	II
Q0E9B6	4	NA	II
Q0KI98	4	NA	II
Q0KIB3	4	NA	II
Q24276	4	NA	II
Q24560	61	14	II
Q24572	4	NA	II
Q27268	2	NA	II
Q2QBM1	4	NA	II
Q541C9	3	NA	II
Q59E09	3	NA	II
Q59E58	86	23	II
Q7JVH6	3	NA	II
Q7JVK6	3	NA	II
Q7K0S5	2	NA	II
Q7K1Y4	3	NA	II
Q7K209	3	NA	II
Q7K2L7	2	NA	II
Q7K486	2	NA	II
Q7K4L8	2	NA	II
Q7K4Q9	2	NA	II
Q7KMQ0	9	2	II
Q7KN90	9	2	II
Q7KTW5	7	1	II
Q7KUB0	4	NA	II
Q7KV27	3	NA	II
Q86BB4	2	NA	II
Q8I0G5	3	NA	II
Q8IFW6	4	NA	II
Q8IMI7	4	NA	II
Q8IN02	2	NA	II
Q8INE8	3	NA	II
Q8IQZ1	4	NA	II
Q8IQZ8	3	NA	II
Q8IR93	2	NA	II
Q8IRC1	2	NA	II
Q8IRI4	2	NA	II
Q8SXU3	2	NA	II
Q94533	2	NA	II
Q95RI2	2	NA	II
Q95RN0	2	NA	II
Q95RX5	2	NA	II
Q95U54	2	NA	II
Q961R8	10	2	II
Q9U915	2	NA	II
Q9U9Q4	4	NA	II
Q9V3D8	2	NA	II
Q9V3D9	2	NA	II
Q9V3E9	3	NA	II
Q9V3H2	2	NA	II
Q9V3J4	2	NA	II
Q9V436	4	NA	II
Q9V9M7	3	NA	II
Q9V9W7	2	NA	II
Q9VAI4	2	NA	II
Q9VAW3	3	NA	II
Q9VB22	2	NA	II
Q9VBN5	3	NA	II
Q9VCK0	3	NA	II
Q9VCQ7	2	NA	II
Q9VDI1	10	1	II
Q9VDL1	2	NA	II
Q9VDP9	3	NA	II
Q9VDY8	2	NA	II
Q9VEN1	2	NA	II
Q9VEP6	4	NA	II
Q9VFQ9	2	NA	II
Q9VFV9	8	1	II
Q9VG04	3	NA	II
Q9VGA0	3	NA	II
Q9VGP4	2	NA	II
Q9VGP6	6	1	II
Q9VH07	3	NA	II
Q9VH77	4	NA	II
Q9VHA1	3	NA	II
Q9VHI8	4	NA	II
Q9VI64	2	NA	II
Q9VJJ0	2	NA	II
Q9VL18	13	3	II
Q9VL89	3	NA	II
Q9VLQ9	2	NA	II
Q9VMW9	3	NA	II
Q9VMY9	3	NA	II
Q9VN50	3	NA	II
Q9VNT5	2	NA	II
Q9VNZ3	3	NA	II
Q9VQ94	2	NA	II
Q9VQB4	3	NA	II
Q9VQQ6	4	NA	II
Q9VRD4	3	NA	II
Q9VRL1	3	NA	II
Q9VRU1	2	NA	II
Q9VSL4	2	NA	II
Q9VT60	3	NA	II
Q9VTZ6	3	NA	II
Q9VUN9	2	NA	II
Q9VUY9	4	NA	II
Q9VVA7	3	NA	II
Q9VVL5	2	NA	II
Q9VVW6	2	NA	II
Q9VVW8	2	NA	II
Q9VWI2	3	NA	II
Q9VWQ7	4	NA	II
Q9VXR5	3	NA	II
Q9VY91	7	1	II
Q9VYR1	2	NA	II
Q9VYW3	3	NA	II
Q9VYY3	4	NA	II
Q9VZ64	2	NA	II
Q9VZX9	2	NA	II
Q9W0B3	2	NA	II
Q9W0M4	3	NA	II
Q9W229	5	1	II
Q9W270	3	NA	II
Q9W2I2	2	NA	II
Q9W330	3	NA	II
Q9W3C3	4	NA	II
Q9W3J5	4	NA	II
Q9W3Y3	3	NA	II
Q9W4C3	2	NA	II
Q9W4M9	2	NA	II
Q9W4X7	9	1	II
Q9XYZ5	4	NA	II
Q9Y105	3	NA	II
X2J4W8	2	NA	II
X2J950	3	NA	II
X2JAI2	2	NA	II
X2JAX3	2	NA	II
X2JCX8	9	1	II
X2JEX7	3	NA	II
X2JF59	23	4	II
X2JG90	3	NA	II
X2JGP4	13	3	II
X2JL49	2	NA	II
A1Z784	2	1	III
A1Z7D1	1	NA	III
A1Z7K8	4	1	III
A1Z892	3	1	III
A1Z987	1	NA	III
A1ZB71	1	NA	III
A4UZZ4	1	NA	III
B7YZI0	1	NA	III
B7Z0R2	1	NA	III
C0MJA0	1	NA	III
D1Z3A1	11	5	III
E1JIT4	3	2	III
E1JJM9	3	1	III
E5DK16	1	NA	III
F3YDH0	6	2	III
H1UUH6	1	NA	III
M9MRC9	3	1	III
M9NDW2	1	NA	III
M9NEQ9	6	2	III
M9NG50	24	10	III
M9PB52	1	NA	III
M9PBN7	2	1	III
M9PBW0	1	NA	III
M9PC31	1	NA	III
M9PEL7	1	NA	III
M9PEU5	1	NA	III
M9PG40	1	NA	III
M9PG76	12	5	III
M9PH19	1	NA	III
M9PI82	1	NA	III
N0D8I3	1	NA	III
O02373	1	NA	III
O44437	1	NA	III
O46050	1	NA	III
O61380	14	5	III
O61443	1	NA	III
O61444	1	NA	III
O77266	1	NA	III
P04359	2	1	III
P13496	1	NA	III
P22817	1	NA	III
P25007	14	6	III
P25160	1	NA	III
P36951	1	NA	III
P40797	1	NA	III
P41375	7	2	III
P45594	25	16	III
P46863	1	NA	III
P48588	5	2	III
P48592	5	2	III
P49963	1	NA	III
P52034	1	NA	III
P53997	2	1	III
Q00963	1	NA	III
Q05856	1	NA	III
Q0E8V7	1	NA	III
Q24050	1	NA	III
Q24492	1	NA	III
Q53ZT0	1	NA	III
Q7JVY0	2	1	III
Q7JWR4	1	NA	III
Q7JX82	1	NA	III
Q7K012	1	NA	III
Q7K148	1	NA	III
Q7K1U0	1	NA	III
Q7K2D2	1	NA	III
Q7K4C7	3	2	III
Q7KTJ2	1	NA	III
Q86BQ4	5	3	III
Q8IMH4	1	NA	III
Q8INH5	1	NA	III
Q8IP80	1	NA	III
Q8IQP1	1	NA	III
Q8IRX1	1	NA	III
Q8MLP1	1	NA	III
Q8MQQ3	1	NA	III
Q8MR62	2	1	III
Q8MSW0	1	NA	III
Q8SX32	1	NA	III
Q8SX57	1	NA	III
Q8T060	1	NA	III
Q8T6I0	1	NA	III
Q94517	5	2	III
Q94524	1	NA	III
Q94529	1	NA	III
Q961V3	1	NA	III
Q9GNC8	1	NA	III
Q9V3P3	1	NA	III
Q9V3V9	17	11	III
Q9V3Y2	3	1	III
Q9V434	21	7	III
Q9V461	1	NA	III
Q9V4S8	1	NA	III
Q9V9R2	1	NA	III
Q9V9W2	3	2	III
Q9VAG9	1	NA	III
Q9VAJ2	1	NA	III
Q9VAN7	17	5	III
Q9VB05	1	NA	III
Q9VBU9	1	NA	III
Q9VBX6	1	NA	III
Q9VEA1	4	2	III
Q9VF28	1	NA	III
Q9VFF3	1	NA	III
Q9VFW4	1	NA	III
Q9VGK7	1	NA	III
Q9VGM2	7	4	III
Q9VH72	1	NA	III
Q9VH81	4	1	III
Q9VHE4	1	NA	III
Q9VHP0	18	7	III
Q9VHV2	1	NA	III
Q9VHW4	1	NA	III
Q9VHX2	1	NA	III
Q9VHX4	10	3	III
Q9VI10	1	NA	III
Q9VIH1	1	NA	III
Q9VK44	1	NA	III
Q9VKB2	1	NA	III
Q9VKZ8	1	NA	III
Q9VM69	1	NA	III
Q9VMB3	1	NA	III
Q9VMW7	1	NA	III
Q9VN21	19	8	III
Q9VN77	1	NA	III
Q9VN95	1	NA	III
Q9VPN5	21	13	III
Q9VPU7	1	NA	III
Q9VQ78	1	NA	III
Q9VQI5	1	NA	III
Q9VRG8	1	NA	III
Q9VRL3	1	NA	III
Q9VRP3	1	NA	III
Q9VRV8	1	NA	III
Q9VT32	1	NA	III
Q9VTY8	1	NA	III
Q9VU38	1	NA	III
Q9VUC1	22	9	III
Q9VVA6	6	2	III
Q9VVU2	6	2	III
Q9VXN4	1	NA	III
Q9VXP4	1	NA	III
Q9VYG8	1	NA	III
Q9VYH2	1	NA	III
Q9VYT3	1	NA	III
Q9VZ08	1	NA	III
Q9VZ69	1	NA	III
Q9W0A8	9	4	III
Q9W0F4	1	NA	III
Q9W2D9	1	NA	III
Q9W379	1	NA	III
Q9W381	1	NA	III
Q9W3U9	1	NA	III
Q9W3W1	1	NA	III
Q9W3X1	1	NA	III
Q9W425	1	NA	III
Q9W4C1	1	NA	III
Q9W4J4	4	2	III
Q9XYN7	1	NA	III
Q9XYZ4	1	NA	III
Q9XZ11	1	NA	III
Q9Y0Y5	1	NA	III
X2JC82	1	NA	III
X2JCY2	1	NA	III
X2JE06	4	1	III
X2JE40	1	NA	III
X2JIQ5	4	1	III
A1Z8D0	3	7	IV
A1Z968	NA	1	IV
A1ZAB5	3	3	IV
A1ZAW6	NA	1	IV
A1ZAW9	NA	2	IV
A1ZBB4	5	4	IV
A4UZC9	NA	1	IV
A4V3J6	1	2	IV
A8DYY6	NA	1	IV
A8JNT1	NA	1	IV
B3DN64	NA	2	IV
B7YZH7	NA	1	IV
B7YZR7	2	6	IV
B7Z0I5	NA	2	IV
D2NUK9	2	3	IV
E1JHA4	2	4	IV
E2QCK0	NA	2	IV
E2QD65	5	7	IV
E4NKH6	NA	2	IV
F6J1D0	5	7	IV
G7H806	NA	2	IV
H0RNN8	NA	1	IV
M9NCX1	NA	1	IV
M9NDC9	NA	2	IV
M9NDN5	NA	1	IV
M9NE73	1	1	IV
M9NEA5	NA	1	IV
M9NEU5	6	6	IV
M9NFR3	NA	1	IV
M9PBK5	8	12	IV
M9PBZ9	7	8	IV
M9PCQ8	NA	1	IV
M9PE40	5	12	IV
M9PEB1	NA	2	IV
M9PFF0	5	9	IV
M9PFF1	NA	2	IV
M9PFV9	NA	2	IV
M9PGT6	2	6	IV
M9PH59	2	5	IV
M9PHL0	NA	2	IV
M9PHN7	NA	1	IV
M9PHX5	NA	1	IV
O44226	1	2	IV
O76454	4	9	IV
O76857	NA	2	IV
O76878	NA	2	IV
P05389	7	21	IV
P20240	NA	2	IV
P20348	NA	1	IV
P36241	7	14	IV
P48604	NA	1	IV
P54362	NA	2	IV
P55841	7	6	IV
P80455	2	7	IV
Q0E8C8	NA	1	IV
Q0E8J0	NA	1	IV
Q0E980	NA	1	IV
Q24154	3	8	IV
Q24478	NA	1	IV
Q24583	2	3	IV
Q3YBY4	NA	1	IV
Q53YH3	14	30	IV
Q6AWN0	2	2	IV
Q7JR99	NA	2	IV
Q7JRI6	9	19	IV
Q7JZW2	10	12	IV
Q7K078	NA	1	IV
Q7K0X9	NA	2	IV
Q7K1R6	NA	1	IV
Q7K2G1	12	11	IV
Q7K3D4	NA	1	IV
Q7K738	2	5	IV
Q7KM15	21	45	IV
Q7KV26	NA	1	IV
Q7PLL3	4	13	IV
Q7YZA5	NA	1	IV
Q86BI8	NA	1	IV
Q86BS3	1	1	IV
Q86NM7	NA	1	IV
Q8ING1	NA	1	IV
Q8INX3	NA	1	IV
Q8SWS7	NA	2	IV
Q8SXI2	NA	1	IV
Q8SYR5	NA	1	IV
Q8T0J3	NA	2	IV
Q8T9H8	NA	1	IV
Q94519	NA	1	IV
Q95RR1	2	8	IV
Q95SH2	NA	1	IV
Q961C3	NA	2	IV
Q9GQR5	8	16	IV
Q9I7P8	4	6	IV
Q9U616	NA	1	IV
Q9V3B6	NA	1	IV
Q9V3G1	10	11	IV
Q9V3H9	NA	2	IV
Q9V3T8	NA	2	IV
Q9V3W7	NA	1	IV
Q9V429	3	6	IV
Q9V438	1	1	IV
Q9V4N3	NA	1	IV
Q9V4Z9	NA	1	IV
Q9V597	2	4	IV
Q9V9N4	NA	2	IV
Q9V9U7	3	7	IV
Q9VA37	4	7	IV
Q9VAD5	NA	1	IV
Q9VAQ7	NA	1	IV
Q9VB04	NA	2	IV
Q9VBB3	NA	2	IV
Q9VBZ5	NA	1	IV
Q9VC08	NA	1	IV
Q9VD02	2	5	IV
Q9VD13	NA	2	IV
Q9VD81	NA	1	IV
Q9VDY6	NA	1	IV
Q9VEH0	NA	1	IV
Q9VEK8	1	1	IV
Q9VEY4	NA	1	IV
Q9VFS8	NA	2	IV
Q9VG33	4	14	IV
Q9VG51	1	2	IV
Q9VGI4	NA	1	IV
Q9VGK3	NA	2	IV
Q9VHS8	NA	1	IV
Q9VHX1	NA	1	IV
Q9VI56	9	17	IV
Q9VIJ5	NA	2	IV
Q9VIL2	NA	2	IV
Q9VJ60	NA	2	IV
Q9VJD4	3	8	IV
Q9VJQ5	NA	1	IV
Q9VJZ5	NA	1	IV
Q9VJZ6	6	10	IV
Q9VK60	9	7	IV
Q9VKQ9	NA	2	IV
Q9VKV5	NA	1	IV
Q9VKW1	NA	2	IV
Q9VKW8	2	2	IV
Q9VLL3	10	24	IV
Q9VLS4	1	4	IV
Q9VM17	NA	1	IV
Q9VM40	NA	1	IV
Q9VMD2	NA	1	IV
Q9VMI8	NA	2	IV
Q9VNB9	4	8	IV
Q9VP13	NA	1	IV
Q9VPB2	NA	1	IV
Q9VRL8	NA	1	IV
Q9VSC5	4	4	IV
Q9VSV3	NA	1	IV
Q9VTE0	NA	1	IV
Q9VTE8	NA	2	IV
Q9VU46	NA	2	IV
Q9VUU7	NA	2	IV
Q9VVK7	NA	2	IV
Q9VVW7	NA	1	IV
Q9VWG1	5	17	IV
Q9VX48	NA	2	IV
Q9VX62	NA	2	IV
Q9VX77	3	4	IV
Q9VX98	NA	1	IV
Q9VXH7	NA	2	IV
Q9VXY5	NA	2	IV
Q9VY15	NA	1	IV
Q9VYK0	NA	2	IV
Q9VYS8	NA	1	IV
Q9VYV4	2	4	IV
Q9VYW4	NA	2	IV
Q9VZ66	NA	2	IV
Q9VZC8	NA	2	IV
Q9VZF0	NA	2	IV
Q9VZI1	13	15	IV
Q9VZI2	NA	2	IV
Q9VZQ8	4	9	IV
Q9VZS3	6	18	IV
Q9VZV8	NA	2	IV
Q9W019	NA	2	IV
Q9W033	NA	1	IV
Q9W1A3	NA	2	IV
Q9W227	2	5	IV
Q9W258	NA	1	IV
Q9W266	NA	2	IV
Q9W2K2	NA	1	IV
Q9W2M4	NA	1	IV
Q9W366	NA	1	IV
Q9W3K8	NA	1	IV
Q9W403	NA	2	IV
Q9W4S1	NA	1	IV
Q9W4Z1	NA	1	IV
Q9XZ63	NA	2	IV
Q9XZS3	1	3	IV
Q9Y154	4	3	IV
X2J5E8	7	5	IV
X2J6D4	2	4	IV
X2J935	1	3	IV
X2JB87	NA	1	IV
X2JE34	4	3	IV
X2JEM4	5	10	IV
A1Z6Z7	NA	14	V
A1Z933	NA	3	V
A1Z9M5	NA	3	V
A1ZAK4	NA	17	V
A1ZB80	NA	19	V
A1ZBK7	NA	4	V
A4V1P2	NA	5	V
A4V2K7	NA	3	V
A8JV02	NA	20	V
B3DN56	NA	3	V
B7YZQ1	NA	6	V
B7YZW8	NA	13	V
B7Z0G0	NA	6	V
E1JI22	NA	20	V
E1JIK0	NA	3	V
E1JJD6	NA	6	V
E2QD63	7	45	V
E4NKG1	NA	15	V
F2FBA6	NA	14	V
M9MRQ6	NA	302	V
M9MSG3	NA	3	V
M9NDA6	NA	13	V
M9NE68	1	8	V
M9NE89	NA	6	V
M9NFL1	NA	3	V
M9NFR5	13	58	V
M9NG39	NA	3	V
M9PC74	NA	10	V
M9PCV9	3	22	V
M9PD09	1	5	V
M9PE74	2	49	V
M9PEA6	4	18	V
M9PF14	NA	12	V
M9PF40	2	22	V
M9PFS8	2	18	V
M9PG55	NA	3	V
M9PGG0	2	11	V
M9PGW8	1	18	V
M9PHY9	NA	3	V
O16043	36	983	V
O77430	1	6	V
O97102	6	264	V
O97365	NA	8	V
O97428	NA	30	V
P02255	NA	4	V
P15357	4	327	V
P18289	NA	5	V
P20385	NA	3	V
P23226	22	159	V
P48375	10	485	V
P54353	NA	4	V
P54357	9	127	V
P61851	8	49	V
P82804	1	7	V
Q24523	NA	5	V
Q27294	NA	23	V
Q494K2	NA	4	V
Q4QQ70	NA	5	V
Q7JRC0	1	13	V
Q7JVK8	NA	11	V
Q7JWU9	NA	17	V
Q7JX41	NA	18	V
Q7JXF5	NA	11	V
Q7JZN0	NA	4	V
Q7K1V1	NA	6	V
Q7K3Z3	5	44	V
Q7KMS3	NA	6	V
Q7KPG8	NA	3	V
Q7KTL5	NA	24	V
Q86BM5	NA	25	V
Q8IMB7	NA	13	V
Q8IMV6	NA	3	V
Q8INJ4	NA	3	V
Q8INM3	NA	3	V
Q8IP97	NA	25	V
Q8IRB5	NA	12	V
Q8IRC0	NA	27	V
Q8MLS2	5	26	V
Q8MMC4	NA	38	V
Q8MMD3	NA	8	V
Q8MRQ1	NA	4	V
Q8MSV2	NA	4	V
Q8SX89	NA	12	V
Q8SX98	1	5	V
Q8SYU0	NA	9	V
Q8T0Q4	11	49	V
Q8T9B6	NA	3	V
Q95RR5	NA	3	V
Q95TA3	NA	10	V
Q960D3	3	52	V
Q960M4	NA	10	V
Q960T2	1	6	V
Q9GU68	16	184	V
Q9GYV5	NA	6	V
Q9I7K0	8	48	V
Q9I7T7	4	16	V
Q9V3C7	NA	7	V
Q9V3E7	NA	3	V
Q9V3I1	8	27	V
Q9V3V2	1	16	V
Q9V426	14	49	V
Q9V9U3	NA	52	V
Q9V9Y9	NA	3	V
Q9VAC4	4	46	V
Q9VB51	NA	14	V
Q9VC53	NA	3	V
Q9VDF4	6	45	V
Q9VDH8	2	95	V
Q9VEN9	NA	3	V
Q9VEV3	NA	14	V
Q9VFK5	NA	3	V
Q9VFN9	2	13	V
Q9VFT4	NA	12	V
Q9VG01	NA	7	V
Q9VG76	1	6	V
Q9VH76	NA	14	V
Q9VHC8	3	17	V
Q9VHI7	NA	17	V
Q9VHN1	NA	8	V
Q9VI13	NA	8	V
Q9VID9	NA	14	V
Q9VIX3	1	35	V
Q9VJ12	NA	7	V
Q9VJD1	NA	19	V
Q9VJE3	NA	14	V
Q9VK43	NA	5	V
Q9VK90	NA	11	V
Q9VLP3	1	21	V
Q9VLT7	1	9	V
Q9VM46	NA	10	V
Q9VMH8	NA	6	V
Q9VMI2	NA	6	V
Q9VMQ9	NA	7	V
Q9VMV9	NA	3	V
Q9VNR6	NA	12	V
Q9VQF7	25	168	V
Q9VRJ5	NA	7	V
Q9VT61	NA	6	V
Q9VU35	NA	3	V
Q9VU84	NA	12	V
Q9VUA5	NA	7	V
Q9VUB8	2	12	V
Q9VUZ8	4	28	V
Q9VVJ8	NA	3	V
Q9VWD9	2	9	V
Q9VWF8	NA	3	V
Q9VXE6	NA	5	V
Q9VXU2	NA	49	V
Q9W0H8	NA	19	V
Q9W1H4	1	6	V
Q9W1I6	NA	3	V
Q9W1I8	NA	13	V
Q9W1R3	NA	3	V
Q9W1V8	NA	7	V
Q9W289	3	38	V
Q9W3V2	NA	3	V
Q9W3Y0	NA	4	V
Q9W584	NA	4	V
Q9XTL2	1	6	V
Q9XZ03	1	7	V
Q9XZ56	NA	3	V
X2J6X1	1	19	V
X2JAF1	NA	52	V
X2JC35	2	10	V
