# Supplementary material for: A widespread family of heat-resistant obscure (Hero) proteins protect against protein instability and aggregation
Source: PLoS Biol. 2020 Mar 12;18(3):e3000632. doi: 10.1371/journal.pbio.3000632 (PMC7067378; doi:10.1371/journal.pbio.3000632)
Supplement: S2 Table — LC-MS/MS, liquid chromatography-mass spectrometry. (XLSX) [file pbio.3000632.s004.xlsx]

## Sheet: 190320_human_5groups
Uniprot_ID	PSM_naivelysate	PSM_boiledsup	group
O00154	5	NA	I
O00299	6	NA	I
O00410	5	NA	I
O00505	3	NA	I
O14818	3	NA	I
O14929	6	NA	I
O14980	5	NA	I
O15067	3	NA	I
O15371	3	NA	I
O43175	14	NA	I
O43242	10	NA	I
O60763	3	NA	I
O75874	4	NA	I
O95757	3	NA	I
P00338	24	NA	I
P00491	6	NA	I
P00558	25	NA	I
P00918	7	NA	I
P04406	33	4	I
P04632	3	NA	I
P04818	3	NA	I
P05388	10	NA	I
P05455	17	1	I
P06733	48	5	I
P06744	7	NA	I
P07195	20	2	I
P07437	32	8	I
P07814	26	NA	I
P07900	49	7	I
P08238	49	14	I
P08243	3	NA	I
P08708	3	NA	I
P08865	7	NA	I
P09211	13	NA	I
P09651	8	NA	I
P09960	8	NA	I
P0CG48	3	NA	I
P0DMV8	28	7	I
P10809	11	NA	I
P11021	5	NA	I
P11142	32	8	I
P11586	13	NA	I
P11908	3	NA	I
P12004	7	NA	I
P12268	6	NA	I
P12277	34	7	I
P12956	5	NA	I
P13010	12	2	I
P13639	42	11	I
P13797	13	NA	I
P14618	35	1	I
P14868	13	NA	I
P15121	5	NA	I
P16152	7	NA	I
P17174	14	NA	I
P17812	8	NA	I
P17980	7	NA	I
P17987	15	NA	I
P18206	10	NA	I
P20618	5	NA	I
P21333	9	NA	I
P22102	6	NA	I
P22234	6	NA	I
P22314	22	NA	I
P22392	6	NA	I
P23396	5	NA	I
P23526	16	NA	I
P25787	3	NA	I
P26639	7	NA	I
P26640	9	NA	I
P26641	15	NA	I
P27348	15	2	I
P27635	3	NA	I
P27695	10	NA	I
P27708	4	NA	I
P28066	3	NA	I
P28070	3	NA	I
P28074	7	NA	I
P28838	6	NA	I
P29401	18	NA	I
P30041	11	1	I
P30153	10	NA	I
P31150	7	NA	I
P31153	7	NA	I
P31689	4	NA	I
P31939	8	NA	I
P31946	13	NA	I
P33176	4	NA	I
P33991	3	NA	I
P33992	4	NA	I
P33993	5	NA	I
P36578	4	NA	I
P36871	13	NA	I
P37837	7	NA	I
P39023	3	NA	I
P40227	25	NA	I
P40925	9	NA	I
P41091	4	NA	I
P41250	3	NA	I
P41252	3	NA	I
P46060	4	NA	I
P46777	7	NA	I
P48643	10	NA	I
P49327	48	1	I
P49368	22	NA	I
P49588	4	NA	I
P49736	11	NA	I
P50395	10	NA	I
P50990	15	NA	I
P50991	15	NA	I
P52209	10	NA	I
P52292	11	NA	I
P52565	4	NA	I
P53396	11	NA	I
P54136	3	NA	I
P54577	7	NA	I
P54578	3	NA	I
P55060	9	NA	I
P55072	8	1	I
P55786	6	NA	I
P60228	4	NA	I
P60842	15	NA	I
P60891	4	NA	I
P60900	3	NA	I
P61247	3	NA	I
P61981	12	NA	I
P62195	4	NA	I
P62258	17	4	I
P62263	3	NA	I
P62269	4	NA	I
P62277	3	NA	I
P62314	5	NA	I
P62333	3	NA	I
P62424	5	NA	I
P62826	7	NA	I
P63244	8	NA	I
P63261	27	NA	I
P68032	11	NA	I
P68104	24	1	I
P68363	29	NA	I
P68371	34	NA	I
P78371	11	NA	I
Q00610	31	NA	I
Q01518	8	NA	I
Q01581	4	NA	I
Q02790	17	NA	I
Q02878	7	NA	I
Q04917	13	NA	I
Q06203	3	NA	I
Q12792	4	NA	I
Q13098	4	NA	I
Q13263	14	3	I
Q13347	3	NA	I
Q13409	5	NA	I
Q13885	25	NA	I
Q14204	6	NA	I
Q14566	15	NA	I
Q14974	9	1	I
Q15008	6	NA	I
Q15019	3	NA	I
Q15046	4	NA	I
Q15181	13	3	I
Q15365	8	NA	I
Q15366	8	NA	I
Q16531	5	NA	I
Q16543	8	NA	I
Q16576	3	NA	I
Q6P2Q9	3	NA	I
Q8NE71	3	NA	I
Q8WUM4	5	NA	I
Q99497	10	1	I
Q99615	4	NA	I
Q99832	10	NA	I
Q9BQE3	29	4	I
Q9H4A4	7	NA	I
Q9HB71	11	NA	I
Q9P2J5	4	NA	I
Q9UBE0	4	NA	I
Q9UHD1	6	NA	I
Q9UNF1	4	NA	I
Q9UNS2	6	NA	I
Q9UQ80	10	NA	I
Q9Y230	9	NA	I
Q9Y266	4	NA	I
Q9Y285	3	NA	I
Q9Y3F4	5	NA	I
Q9Y490	8	NA	I
Q9Y617	6	NA	I
A6NDG6	1	NA	II
A6NHL2	2	NA	II
B1AK53	1	NA	II
O00148	1	NA	II
O00231	2	NA	II
O00429	1	NA	II
O00487	2	NA	II
O00625	1	NA	II
O14744	2	NA	II
O15523	1	NA	II
O43237	1	NA	II
O43324	1	NA	II
O43396	2	NA	II
O43447	1	NA	II
O43684	1	NA	II
O60256	1	NA	II
O60749	1	NA	II
O60814	3	1	II
O60884	1	NA	II
O75223	2	NA	II
O75533	4	1	II
O75534	1	NA	II
O75821	6	2	II
O76003	1	NA	II
O76094	1	NA	II
O95163	1	NA	II
O95373	2	NA	II
O95433	1	NA	II
P00374	1	NA	II
P00390	2	NA	II
P02768	2	NA	II
P05198	2	NA	II
P06737	2	NA	II
P07741	2	NA	II
P08579	1	NA	II
P08758	5	1	II
P09874	1	NA	II
P09972	2	NA	II
P10768	1	NA	II
P12814	4	1	II
P13489	1	NA	II
P14324	1	NA	II
P14866	1	NA	II
P15104	1	NA	II
P15880	2	NA	II
P15927	1	NA	II
P17844	1	NA	II
P18077	1	NA	II
P18124	1	NA	II
P19623	1	NA	II
P20073	2	NA	II
P20839	2	NA	II
P21266	1	NA	II
P22061	2	NA	II
P23381	2	NA	II
P23921	2	NA	II
P25205	2	NA	II
P25325	1	NA	II
P25788	1	NA	II
P25789	1	NA	II
P28715	1	NA	II
P30050	1	NA	II
P30101	1	NA	II
P30520	1	NA	II
P30566	2	NA	II
P31350	1	NA	II
P32969	1	NA	II
P34932	20	6	II
P35080	2	NA	II
P35268	2	NA	II
P35998	1	NA	II
P36639	1	NA	II
P36873	1	NA	II
P38606	1	NA	II
P38919	1	NA	II
P40926	1	NA	II
P40938	1	NA	II
P42766	1	NA	II
P43490	2	NA	II
P43686	2	NA	II
P46379	1	NA	II
P46776	1	NA	II
P46778	1	NA	II
P46779	2	NA	II
P46781	2	NA	II
P46940	1	NA	II
P47756	2	NA	II
P47897	1	NA	II
P48147	1	NA	II
P48444	2	NA	II
P48637	1	NA	II
P48739	1	NA	II
P49189	1	NA	II
P49591	2	NA	II
P49720	1	NA	II
P49721	1	NA	II
P49915	2	NA	II
P50914	1	NA	II
P52434	2	NA	II
P52888	1	NA	II
P52907	1	NA	II
P53621	1	NA	II
P55263	1	NA	II
P55735	1	NA	II
P55884	3	1	II
P56192	1	NA	II
P56537	1	NA	II
P59998	1	NA	II
P60981	2	NA	II
P61081	1	NA	II
P61163	1	NA	II
P61204	1	NA	II
P61221	1	NA	II
P61254	1	NA	II
P61289	5	1	II
P61313	2	NA	II
P61353	1	NA	II
P61513	2	NA	II
P61586	2	NA	II
P61978	10	4	II
P62241	2	NA	II
P62244	1	NA	II
P62266	1	NA	II
P62280	1	NA	II
P62316	2	NA	II
P62495	2	NA	II
P62701	2	NA	II
P62753	2	NA	II
P62805	2	NA	II
P62829	1	NA	II
P62841	2	NA	II
P62888	1	NA	II
P62913	1	NA	II
P63167	1	NA	II
P67870	1	NA	II
P68402	1	NA	II
P78417	2	NA	II
P99999	1	NA	II
Q00839	10	4	II
Q02040	1	NA	II
Q02543	1	NA	II
Q04760	7	3	II
Q07020	1	NA	II
Q08257	1	NA	II
Q08J23	1	NA	II
Q12765	2	NA	II
Q12904	1	NA	II
Q12905	1	NA	II
Q12906	2	NA	II
Q12912	1	NA	II
Q13155	2	NA	II
Q13257	2	NA	II
Q13283	1	NA	II
Q13620	1	NA	II
Q13895	1	NA	II
Q13948	1	NA	II
Q14008	2	NA	II
Q14166	2	NA	II
Q14203	2	NA	II
Q14691	1	NA	II
Q15102	2	NA	II
Q15369	1	NA	II
Q15417	2	NA	II
Q15428	1	NA	II
Q15459	1	NA	II
Q15652	1	NA	II
Q15691	2	NA	II
Q16881	1	NA	II
Q53FT3	1	NA	II
Q5T1M5	1	NA	II
Q5VYS4	1	NA	II
Q6NVV1	1	NA	II
Q6VUC0	1	NA	II
Q7Z6Z7	1	NA	II
Q86VP6	1	NA	II
Q8N0X7	1	NA	II
Q8N1F7	1	NA	II
Q8N8S7	1	NA	II
Q8N999	2	NA	II
Q92530	1	NA	II
Q92769	1	NA	II
Q92905	2	NA	II
Q96ER3	1	NA	II
Q96FW1	1	NA	II
Q96G03	1	NA	II
Q96NN9	1	NA	II
Q96P70	1	NA	II
Q99426	8	3	II
Q99460	2	NA	II
Q99627	1	NA	II
Q99873	2	NA	II
Q9BPX3	1	NA	II
Q9BQ70	1	NA	II
Q9BV57	1	NA	II
Q9BWD1	1	NA	II
Q9BY32	1	NA	II
Q9BZX2	1	NA	II
Q9C0C9	1	NA	II
Q9GZZ1	1	NA	II
Q9H6Z4	2	NA	II
Q9H8M5	1	NA	II
Q9NQX3	1	NA	II
Q9NR45	1	NA	II
Q9NRN7	2	NA	II
Q9NTK5	1	NA	II
Q9NUU7	1	NA	II
Q9NVA2	2	NA	II
Q9NZI8	1	NA	II
Q9UBB4	1	NA	II
Q9UBQ5	1	NA	II
Q9UBQ7	1	NA	II
Q9UBT2	2	NA	II
Q9UG63	2	NA	II
Q9UGI8	1	NA	II
Q9UHB9	1	NA	II
Q9UKK9	1	NA	II
Q9UL46	1	NA	II
Q9UNE7	2	NA	II
Q9UNM6	1	NA	II
Q9UPE1	1	NA	II
Q9Y265	2	NA	II
Q9Y2L1	1	NA	II
Q9Y2Z0	1	NA	II
Q9Y3U8	1	NA	II
Q9Y547	1	NA	II
Q9Y5B9	1	NA	II
Q9Y5K5	2	NA	II
Q9Y6G9	1	NA	II
O00488	NA	1	III
O14602	3	3	III
O14810	NA	1	III
O14974	NA	1	III
O15027	NA	1	III
O15069	NA	1	III
O15231	NA	1	III
O15511	NA	1	III
O43598	1	2	III
O43663	NA	1	III
O43719	4	4	III
O60841	1	3	III
O76070	NA	1	III
O76080	NA	1	III
O95229	NA	1	III
O95793	NA	1	III
O95816	NA	1	III
P00492	3	7	III
P04075	22	14	III
P05204	NA	1	III
P07311	NA	1	III
P07477	1	3	III
P07737	6	7	III
P08047	NA	1	III
P09132	1	1	III
P0CG35	NA	1	III
P0DN79	4	3	III
P10253	NA	1	III
P11387	NA	1	III
P11940	5	3	III
P13473	NA	1	III
P13693	3	2	III
P14317	NA	1	III
P14854	NA	1	III
P15531	5	3	III
P17096	NA	1	III
P18621	4	5	III
P18669	8	4	III
P20042	1	1	III
P22626	5	6	III
P23528	9	12	III
P24666	2	4	III
P25786	5	4	III
P26196	4	2	III
P26373	5	2	III
P26583	4	9	III
P28072	2	1	III
P29692	8	14	III
P29966	9	22	III
P30044	NA	1	III
P30086	7	16	III
P30626	NA	1	III
P31948	21	26	III
P35544	NA	1	III
P35579	9	6	III
P36954	NA	1	III
P37108	1	2	III
P39019	2	3	III
P46783	2	2	III
P49006	3	8	III
P49459	NA	1	III
P50502	6	5	III
P50579	1	2	III
P51161	NA	1	III
P51397	NA	1	III
P51991	2	4	III
P52272	5	4	III
P53999	1	2	III
P54819	2	1	III
P55036	2	4	III
P55081	NA	1	III
P55209	7	4	III
P55957	1	3	III
P56270	NA	1	III
P57086	NA	1	III
P60866	2	1	III
P61088	1	2	III
P61925	NA	1	III
P61927	NA	1	III
P62072	NA	1	III
P62328	3	6	III
P62861	1	2	III
P62899	NA	1	III
P62917	4	2	III
P62942	3	4	III
P63104	11	7	III
P63220	4	10	III
P63241	12	14	III
P83881	2	2	III
Q04323	2	3	III
Q04637	3	3	III
Q06830	8	5	III
Q13185	NA	1	III
Q13200	4	5	III
Q13561	3	7	III
Q14061	2	1	III
Q14671	NA	1	III
Q15435	2	2	III
Q15819	2	2	III
Q16186	1	3	III
Q53ET0	NA	1	III
Q5BJH2	NA	1	III
Q5JTD0	NA	1	III
Q5VTB9	NA	1	III
Q66PJ3	NA	1	III
Q6EEV4	NA	1	III
Q6FI81	2	4	III
Q6FIF0	NA	1	III
Q6P6B1	NA	1	III
Q6QNY0	NA	1	III
Q6QNY1	NA	1	III
Q6ZN17	NA	1	III
Q6ZN18	NA	1	III
Q7RTV0	NA	1	III
Q7Z309	NA	1	III
Q7Z4H3	NA	1	III
Q7Z5L9	NA	1	III
Q7Z6B0	NA	1	III
Q86U42	NA	1	III
Q86XP3	NA	1	III
Q8IX90	NA	1	III
Q8IZL8	NA	1	III
Q8N108	NA	1	III
Q8N300	NA	1	III
Q8N5P1	NA	1	III
Q8N6N7	NA	1	III
Q92598	9	7	III
Q92625	NA	1	III
Q92900	NA	1	III
Q92953	NA	1	III
Q969F1	NA	1	III
Q96A49	NA	1	III
Q96F24	NA	1	III
Q96JK2	NA	1	III
Q96JY6	NA	1	III
Q96MW1	NA	1	III
Q99436	5	5	III
Q99584	NA	1	III
Q99613	NA	1	III
Q99729	2	3	III
Q99733	6	5	III
Q9BPZ3	NA	1	III
Q9BRV8	NA	1	III
Q9BRX5	2	5	III
Q9BS18	NA	1	III
Q9BUP0	NA	1	III
Q9BUW7	NA	1	III
Q9BXV9	NA	1	III
Q9H0N5	NA	1	III
Q9H3M0	NA	1	III
Q9H6F5	NA	1	III
Q9H773	6	4	III
Q9HBT8	NA	1	III
Q9NPA8	NA	1	III
Q9NPJ6	NA	1	III
Q9NQ92	NA	1	III
Q9NR30	NA	1	III
Q9NRV9	NA	1	III
Q9NRY2	NA	1	III
Q9NWA0	NA	1	III
Q9NWU2	NA	1	III
Q9NYF8	NA	1	III
Q9P013	NA	1	III
Q9UGU0	NA	1	III
Q9UJY1	NA	1	III
Q9UKB3	NA	1	III
Q9UNZ2	2	3	III
Q9Y2S6	NA	1	III
Q9Y2W1	NA	1	III
Q9Y2Y1	NA	1	III
Q9Y383	6	8	III
Q9Y4Y9	NA	1	III
C9JLW8	NA	4	IV
L0R819	NA	3	IV
O00512	NA	3	IV
O00762	NA	2	IV
O14545	NA	3	IV
O15182	NA	3	IV
O15318	NA	3	IV
O15355	3	17	IV
O15541	NA	4	IV
O43143	NA	2	IV
O43524	NA	2	IV
O43583	1	5	IV
O43670	NA	2	IV
O43715	NA	2	IV
O43805	NA	3	IV
O60220	NA	3	IV
O60361	NA	3	IV
O60869	NA	2	IV
O60927	NA	3	IV
O75347	7	27	IV
O75368	2	9	IV
O75506	2	13	IV
O75822	NA	2	IV
O75940	NA	2	IV
O94880	NA	2	IV
O95487	NA	4	IV
O95721	NA	2	IV
O95881	NA	2	IV
P00568	NA	3	IV
P04080	1	8	IV
P04792	2	14	IV
P05114	NA	2	IV
P05386	1	7	IV
P05387	5	27	IV
P06748	4	21	IV
P06753	7	36	IV
P07237	4	14	IV
P07602	NA	2	IV
P09429	11	43	IV
P09497	1	6	IV
P10636	NA	3	IV
P12270	NA	3	IV
P13611	NA	2	IV
P14174	1	8	IV
P15374	1	9	IV
P16220	NA	3	IV
P16383	NA	4	IV
P18615	NA	3	IV
P19105	1	8	IV
P19338	15	36	IV
P20290	3	14	IV
P23193	NA	2	IV
P23511	NA	2	IV
P23588	6	24	IV
P24534	8	27	IV
P25054	NA	2	IV
P25398	2	11	IV
P27797	3	18	IV
P28799	NA	2	IV
P30046	1	5	IV
P30085	1	4	IV
P32119	1	9	IV
P33240	NA	3	IV
P33316	6	16	IV
P33552	NA	2	IV
P37198	NA	4	IV
P37802	5	16	IV
P37840	NA	4	IV
P41567	NA	2	IV
P42167	NA	4	IV
P46821	1	6	IV
P51610	NA	3	IV
P52655	NA	2	IV
P54725	2	10	IV
P60983	NA	3	IV
P61024	NA	2	IV
P61758	3	11	IV
P61956	2	13	IV
P62633	NA	2	IV
P62750	3	15	IV
P62851	NA	4	IV
P62857	3	11	IV
P62937	7	20	IV
P63208	NA	2	IV
P68036	2	12	IV
P78559	NA	3	IV
P80297	NA	3	IV
P83916	NA	3	IV
P84098	2	9	IV
P84101	NA	4	IV
P84103	NA	4	IV
Q00688	1	5	IV
Q01130	3	15	IV
Q07021	NA	3	IV
Q12888	NA	2	IV
Q13243	1	7	IV
Q13247	NA	4	IV
Q13435	2	6	IV
Q13526	NA	4	IV
Q13541	2	8	IV
Q13642	3	10	IV
Q13643	NA	3	IV
Q13765	2	10	IV
Q14011	NA	2	IV
Q14103	3	15	IV
Q14192	NA	2	IV
Q14257	NA	3	IV
Q14676	NA	3	IV
Q15121	NA	4	IV
Q15424	NA	3	IV
Q15527	NA	3	IV
Q15637	NA	2	IV
Q15758	NA	2	IV
Q15773	NA	2	IV
Q15843	NA	2	IV
Q16143	NA	3	IV
Q16629	NA	3	IV
Q3KQU3	NA	2	IV
Q5JSH3	NA	4	IV
Q5SSJ5	NA	3	IV
Q5SW79	1	5	IV
Q5T6F2	NA	4	IV
Q6DD87	NA	2	IV
Q7Z417	NA	2	IV
Q7Z422	NA	4	IV
Q7Z4V5	1	5	IV
Q86VM9	NA	4	IV
Q8IWD4	NA	3	IV
Q8IYN2	NA	2	IV
Q8N4Q1	NA	4	IV
Q8N6N3	NA	2	IV
Q8NBS9	NA	2	IV
Q8NC51	12	46	IV
Q8NDC0	NA	3	IV
Q8TAE6	NA	2	IV
Q8TF72	NA	2	IV
Q8WTS6	NA	3	IV
Q8WU90	NA	3	IV
Q8WUD4	NA	2	IV
Q8WXC6	NA	3	IV
Q8WZA0	NA	3	IV
Q92522	NA	4	IV
Q92688	2	12	IV
Q92783	NA	4	IV
Q92882	NA	2	IV
Q969E8	NA	4	IV
Q969T4	NA	2	IV
Q96B36	NA	4	IV
Q96C01	NA	2	IV
Q96CV9	NA	3	IV
Q96CW6	NA	2	IV
Q96E09	NA	2	IV
Q96G74	NA	4	IV
Q96GA3	NA	2	IV
Q96HR8	NA	2	IV
Q96IK1	NA	3	IV
Q96PM5	NA	3	IV
Q96T58	NA	2	IV
Q99471	1	8	IV
Q99622	NA	4	IV
Q9BRF8	NA	4	IV
Q9BTK6	NA	2	IV
Q9BUH6	NA	3	IV
Q9BV19	NA	3	IV
Q9BV29	NA	2	IV
Q9BV68	NA	2	IV
Q9BWU0	NA	2	IV
Q9C005	3	14	IV
Q9H0U9	1	6	IV
Q9H254	NA	2	IV
Q9H299	NA	4	IV
Q9H3K6	NA	2	IV
Q9H3Q1	NA	2	IV
Q9H444	2	14	IV
Q9H5H4	NA	3	IV
Q9H5N1	NA	3	IV
Q9HAW4	NA	3	IV
Q9NP97	NA	3	IV
Q9NVS9	NA	4	IV
Q9NZ63	NA	3	IV
Q9NZZ3	NA	2	IV
Q9P1F3	1	6	IV
Q9UGP4	NA	3	IV
Q9UHR5	NA	3	IV
Q9UI30	NA	2	IV
Q9UIL1	NA	2	IV
Q9UKV3	NA	3	IV
Q9UMX5	NA	3	IV
Q9UPQ9	NA	4	IV
Q9Y2B9	NA	2	IV
Q9Y3B9	NA	3	IV
Q9Y3Y2	NA	3	IV
Q9Y5S9	2	11	IV
Q9Y5U2	NA	2	IV
Q9Y605	NA	4	IV
Q9Y6H1	NA	2	IV
O00151	NA	17	V
O00161	NA	13	V
O00193	1	25	V
O00233	NA	12	V
O00244	NA	5	V
O00273	1	35	V
O14737	2	25	V
O14745	NA	22	V
O14979	NA	7	V
O15212	NA	5	V
O15234	NA	7	V
O15347	NA	12	V
O43164	NA	11	V
O43399	1	16	V
O43504	NA	10	V
O43765	1	13	V
O43768	NA	9	V
O43852	NA	15	V
O60232	NA	6	V
O60664	1	15	V
O60888	NA	7	V
O75157	NA	10	V
O75312	NA	20	V
O75391	NA	7	V
O75496	NA	7	V
O75531	NA	5	V
O75937	NA	8	V
O94992	NA	8	V
O95218	1	17	V
O95400	NA	9	V
O95429	NA	19	V
O95817	NA	18	V
P00441	7	132	V
P02765	NA	5	V
P06454	7	154	V
P07108	2	34	V
P07197	NA	15	V
P07951	4	37	V
P08670	NA	7	V
P09493	NA	27	V
P09496	NA	8	V
P09936	10	54	V
P0DP24	9	55	V
P10599	3	77	V
P14314	NA	20	V
P16403	NA	7	V
P16949	1	32	V
P16989	5	39	V
P20810	NA	27	V
P20962	1	19	V
P27816	NA	61	V
P30622	NA	41	V
P31949	NA	6	V
P35269	NA	6	V
P35637	NA	13	V
P39687	3	27	V
P40855	NA	33	V
P41208	NA	8	V
P41236	NA	6	V
P42771	NA	6	V
P43487	4	29	V
P46109	NA	5	V
P46937	NA	6	V
P46976	NA	5	V
P47914	NA	5	V
P48634	NA	17	V
P49023	NA	12	V
P49321	17	151	V
P49773	NA	6	V
P51858	4	45	V
P54105	1	20	V
P54727	3	21	V
P55327	NA	14	V
P55854	NA	10	V
P56211	NA	8	V
P58546	1	10	V
P60174	6	36	V
P60660	1	19	V
P60709	NA	7	V
P61457	NA	7	V
P61604	NA	5	V
P62979	NA	68	V
P63165	NA	13	V
P63313	4	188	V
P67809	11	60	V
P67936	4	43	V
P82970	NA	16	V
P82979	NA	6	V
Q01105	9	55	V
Q01469	NA	5	V
Q01844	1	10	V
Q02952	4	136	V
Q05682	NA	8	V
Q07065	NA	5	V
Q07955	NA	6	V
Q08170	NA	9	V
Q09666	NA	8	V
Q12962	NA	9	V
Q13428	NA	37	V
Q13442	1	16	V
Q13542	1	13	V
Q14152	NA	5	V
Q14157	NA	13	V
Q14247	NA	58	V
Q14444	NA	8	V
Q14847	NA	19	V
Q14978	NA	8	V
Q15056	NA	10	V
Q15075	NA	8	V
Q15185	2	16	V
Q15276	NA	19	V
Q15293	NA	5	V
Q15654	NA	6	V
Q15942	1	29	V
Q16626	NA	5	V
Q32MZ4	5	37	V
Q4V328	NA	12	V
Q562R1	NA	5	V
Q5JTJ3	NA	5	V
Q86V81	NA	9	V
Q8IVM0	NA	5	V
Q8IXQ3	NA	7	V
Q8IXQ4	NA	9	V
Q8N9N8	NA	6	V
Q8NFC6	NA	7	V
Q8NG27	NA	5	V
Q8WVD3	NA	5	V
Q8WW12	NA	29	V
Q8WWM7	NA	5	V
Q8WXD5	NA	7	V
Q92686	NA	5	V
Q92804	NA	7	V
Q92945	NA	43	V
Q96AE4	1	29	V
Q96AT1	NA	11	V
Q96B23	NA	14	V
Q96B54	NA	13	V
Q96C90	NA	17	V
Q96CP2	NA	5	V
Q96CT7	2	15	V
Q96EI5	1	12	V
Q96F45	NA	15	V
Q96F63	NA	7	V
Q96IZ0	NA	7	V
Q96JP5	NA	9	V
Q96K17	NA	5	V
Q96PZ0	NA	12	V
Q96ST2	NA	6	V
Q99417	NA	5	V
Q99614	NA	13	V
Q9BQ61	NA	11	V
Q9BRA2	NA	6	V
Q9BRP8	NA	7	V
Q9BTT0	3	23	V
Q9BWJ5	NA	7	V
Q9BY43	NA	7	V
Q9C0C2	NA	8	V
Q9GZU8	NA	7	V
Q9H098	NA	5	V
Q9H1E3	1	14	V
Q9H446	NA	7	V
Q9H7C9	NA	17	V
Q9H7S9	1	19	V
Q9H814	NA	9	V
Q9H910	1	14	V
Q9NQP4	1	10	V
Q9NRR5	NA	9	V
Q9NRX4	NA	5	V
Q9NW68	NA	6	V
Q9NX55	NA	13	V
Q9NXR1	NA	6	V
Q9NY27	NA	5	V
Q9NYB0	NA	6	V
Q9NYJ1	NA	19	V
Q9P0P0	NA	7	V
Q9P2E9	NA	6	V
Q9UEE9	NA	12	V
Q9UHD9	NA	16	V
Q9UHV9	1	15	V
Q9UII2	NA	5	V
Q9UJU6	1	14	V
Q9UK76	3	20	V
Q9UKY7	NA	31	V
Q9UMX0	NA	30	V
Q9UPT8	NA	8	V
Q9UQ35	NA	19	V
Q9Y237	NA	7	V
Q9Y2B0	NA	6	V
Q9Y2V2	NA	6	V
Q9Y3C1	NA	6	V
Q9Y4E1	NA	14	V
Q9Y508	NA	14	V
Q9Y520	NA	24	V
Q9Y5Z4	NA	17	V
Q9Y6A5	NA	38	V
Q9Y6K9	NA	16	V
