# Supplementary material for: A widespread family of heat-resistant obscure (Hero) proteins protect against protein instability and aggregation
Source: PLoS Biol. 2020 Mar 12;18(3):e3000632. doi: 10.1371/journal.pbio.3000632 (PMC7067378; doi:10.1371/journal.pbio.3000632)
Supplement: S4 Table — gRNA, guide RNA; KO, knockout. (XLSX) [file pbio.3000632.s006.xlsx]

## Sheet: Sheet1
Target Gene		gRNA seqence
NT	1	GGTCTCTGTACGGGCCGCCC
NT	2	TTCGTAGGAACTAAACTGTA
HSF1	1	ACAGAAAGTCGTCAACAAGG
HSF1	2	CCGGCGGGAGCATAGACGAG
Hero9	1	TCGGGCCCCAACGGAGACCT
Hero9	2	CCCGCAATGTCGGGCCCCAA
Hero20	1	GCTGAACGCTTCACCCCATG
Hero20	2	CAGAGAGTCTCACCCGCATG
Hero13	1	TGGAGAGGAAGACCGCCCTT
Hero13	2	GCAGCCTATGCAGAATGGAG
Hero45	1	CGTCAAATAACTGGTCGAAT
Hero45	2	CGACGAATCGGACCCCTTCG
Hero7	1	AAAGCAGAGCGACTCGGTTA
Hero7	2	AAGGGAAAGCGCCGAGATGA
Hero11	1	GCGTGCCGGACCATGGCGCA
Hero11	2	CGCTGCCGTCTTACTCTTTG
