# Supplementary material for: A widespread family of heat-resistant obscure (Hero) proteins protect against protein instability and aggregation
Source: PLoS Biol. 2020 Mar 12;18(3):e3000632. doi: 10.1371/journal.pbio.3000632 (PMC7067378; doi:10.1371/journal.pbio.3000632)
Supplement: S1 Data — (XLSX) [file pbio.3000632.s007.xlsx]

## Sheet: Fig.1D
Fig. 1D
			N1	N2	N3
	Pre-RISC	GST	34327.3	34011.5	38903.3
		S2 sup	36643.4	36087.7	46711.8
		HEK sup	48668.8	48453	53138.1
	Mature-RISC	GST	10799.1	11414.1	9331.32
		S2 sup	28070.5	27048.9	35614.6
		HEK sup	35904.3	38713.7	44532.1

## Sheet: Fig.1E
Fig. 1E
	PBS	S2 boiled sup				HEK boiled sup
		Mock	PK	BZ	BZ/PK	Mock	PK	BZ	BZ/PK
N1	0.5489	2.2483	0.3441	0.5736	0.2217	1.0158	0.3306	0.4193	0.2622
N2	0.5016	2.2418	0.403	0.3556	0.2505	2.4525	0.2412	0.8024	0.2867
N3	0.31	1.729	0.2912	0.4768	0.2259	1.8029	0.2209	0.3226	0.2649

## Sheet: Fig.3B
Fig. 3B
	Buffer	Arginine	Trehalose	BSA	GST	Hero9	Hero20	Hero13	Hero45	Hero7	Hero11
N1	0.0725568	0.0946316	0.248647	0.235114	0.242521	0.507317	0.460285	0.474342	0.404807	0.438781	0.479373
N2	0.0635227	0.0980526	0.289224	0.278296	0.216619	0.602728	0.371035	0.476062	0.414638	0.37423	0.502377
N3	0.0780682	0.148	0.26405	0.24227	0.222933	0.487968	0.497861	0.386486	0.369412	0.400314	0.485561

## Sheet: Fig.3C
Fig. 3C
	Buffer	BSA	GST	Hero9	Hero20	Hero13	Hero45	Hero7	Hero11
N1	0.111286	0.151211	0.301397	0.119715	0.573215	0.604958	0.936047	0.354875	0.611705
N2	0.149081	0.128766	0.476048	0.146318	0.713913	0.599684	0.85407	0.479025	0.615776
N3	0.153281	0.0992321	0.290419	0.115914	0.616988	0.648207	0.869767	0.431973	0.690076

## Sheet: Fig.3D
Fig. 3D
	Empty	GST	Hsp70	Hero90	Hero9	Hero20	Hero13	Hero45	Hero7	Hero11
N1	0.123691	0.2022	0.433312	0.23468	0.35199	0.212782	0.16788	0.175598	0.409123	0.431992
N2	0.165804	0.186322	0.549953	0.31654	0.360336	0.29429	0.195464	0.162744	0.355876	0.360072
N3	0.180676	0.234933	0.557253	0.277789	0.413246	0.268386	0.163935	0.199931	0.438612	0.506565
N4	0.161339	0.240037	0.48006	0.263389	0.428341	0.323952	0.249784	0.164523	0.383056	0.445646
N5	0.16815	0.172197	0.472465	0.318038	0.339773	0.289007	0.229077	0.181109	0.363908	0.418142

## Sheet: Fig.5C
Fig. 5C
	GST	Hero7	Hero9	Hero11	Hero13	Hero20	Hero45
N1	10.8911	3.08153	2.70196	3.29559	7.94756	8.60371	2.19491
N2	10.7994	2.64427	2.48514	3.55331	6.6763	7.96408	1.99363
N3	9.96108	3.18353	3.06382	3.19175	8.25509	6.76797	2.413

## Sheet: Fig.5D
Fig. 5D
	GST	Hero7	Hero9	Hero11	Hero13	Hero20	Hero45
N1	1453	1542	1232	1421	1102	1210	1012
N2	1443	1232	1223	1212	1242	1342	1102
N3	1503	1423	1432	1423	1342	1215	908
N4	1603	1331	1423	1308	1092	1423	1202
N5	1313	1245	1454	1481	1175	1552	800
N6	1144	1432	1542	1204	1174	1922	1102
N7	1604	1232	1293	1443	1241	1402	1092
N8	1742	1443	1129	1451	1532	1434	798

## Sheet: Fig.5F
Fig. 5F
	GST	Hero7	Hero9	Hero11	Hero13	Hero20	Hero45
N1	513	1232	1342	1053	753	343	954
N2	694	1431	1522	1183	546	443	765
N3	434	1302	1022	1201	741	543	564
N4	884	1441	1211	1102	442	533	765
N5	243	1020	1421	982	841	332	564
N6	765	1100	1402	1232	431	423	705
N7	754	1392	1388	1443	1092	533	833
N8	463	983	1042	1302	882	359	825

## Sheet: Fig.6D
Fig. 6D
	-	PIWI	Hsc70-4	CG17931
N1	68.261	65.4	49.3	42.4
N2	67.62	78.6	55.6	47.8
N3	69.65	60	55.6	50
N4	66.9	70	49	51.2
N5	63.525	69.1	46.2	42.4

## Sheet: Fig.7A
Fig. 7A
	No target	Hero9	Hero20	Hero13	Hero45	Hero7	Hero11
N1	0.8882	0.7372	0.9784	0.6398	0.8368	0.6337	0.8052
N2	0.8577	0.7731	0.9612	0.6533	0.935	0.706	0.9057
N3	0.8402	0.6695	0.8644	0.554	0.7913	0.5856	0.7822
N4	0.8506	0.7164	0.9403	0.5952	0.8147	0.6447	0.7874
N5	0.7061	0.7728	0.745	0.5877	0.8565	0.7677	0.8703
N6	0.7104	0.817	0.8168	0.6115	0.9248	0.7507	0.9225
N7	0.714	0.7644	0.7617	0.5704	0.8335	0.7419	0.8591
N8	0.702	0.7904	0.7653	0.5858	0.8691	0.7027	0.862

[truncated: 1 more sheets: Fig.7C]
